# Supplementary material for: Gut microbiome predicts selenium supplementation efficiency across different Chinese adult cohorts using hybrid modeling and feature refining
Source: Front Microbiol. 2023 Oct 17;14:1291010. doi: 10.3389/fmicb.2023.1291010 (PMC10616252; doi:10.3389/fmicb.2023.1291010)
Supplement: Supplementary file 2 [file Table_2.XLSX]

## Sheet: Sheet1
Table S1. Metadata of gut microbiome samples
Sample_ID	Subject_ID	Batch	Cohort	Location	Gender	Age	BMI	Probiotics	Diseases	Supplement_Stage	Selenium_Content	Absorption_Efficiency	16S_Region	Sequencing_Platform	Source
S_000200178	Subject_001	Batch 1	Cohort I	Shijiazhuang	Female	56	24.19	No	No	Before	288.848	HE	V4	Novaseq 6000 PE150	NCBI PRJNA913457
S_052341708	Subject_001	Batch 1	Cohort I	Shijiazhuang	Female	56	24.19	No	No	After	422.243	HE	V4	Novaseq 6000 PE150	NCBI PRJNA913457
S_003334165	Subject_002	Batch 1	Cohort I	Shijiazhuang	Female	56	26.95	Yes	No	Before	397.422	HE	V4	Novaseq 6000 PE150	NCBI PRJNA913457
S_011895951	Subject_002	Batch 1	Cohort I	Shijiazhuang	Female	56	26.95	Yes	No	After	463.636	HE	V4	Novaseq 6000 PE150	NCBI PRJNA913457
S_004247890	Subject_003	Batch 1	Cohort I	Shijiazhuang	Female	60	30.47	Yes	Yes	Before	292.048	HE	V4	Novaseq 6000 PE150	NCBI PRJNA913457
S_067085880	Subject_003	Batch 1	Cohort I	Shijiazhuang	Female	60	30.47	Yes	Yes	After	321.764	HE	V4	Novaseq 6000 PE150	NCBI PRJNA913457
S_004616130	Subject_004	Batch 1	Cohort I	Shijiazhuang	Male	44	20.7	No	No	Before	475.091	LE	V4	Novaseq 6000 PE150	NCBI PRJNA913457
S_099059696	Subject_004	Batch 1	Cohort I	Shijiazhuang	Male	44	20.7	No	No	After	513.179	LE	V4	Novaseq 6000 PE150	NCBI PRJNA913457
S_005927045	Subject_005	Batch 1	Cohort I	Shijiazhuang	Female	50	23.56	Yes	No	Before	248.151	HE	V4	Novaseq 6000 PE150	NCBI PRJNA913457
S_051892029	Subject_005	Batch 1	Cohort I	Shijiazhuang	Female	50	23.56	Yes	No	After	363.274	HE	V4	Novaseq 6000 PE150	NCBI PRJNA913457
S_006881050	Subject_006	Batch 1	Cohort I	Shijiazhuang	Female	39	20.7	Yes	No	Before	501.625	HE	V4	Novaseq 6000 PE150	NCBI PRJNA913457
S_078722371	Subject_006	Batch 1	Cohort I	Shijiazhuang	Female	39	20.7	Yes	No	After	614.917	HE	V4	Novaseq 6000 PE150	NCBI PRJNA913457
S_007062271	Subject_007	Batch 1	Cohort I	Shijiazhuang	Female	55	26.56	Yes	Yes	Before	309.323	HE	V4	Novaseq 6000 PE150	NCBI PRJNA913457
S_042043570	Subject_007	Batch 1	Cohort I	Shijiazhuang	Female	55	26.56	Yes	Yes	After	351.479	HE	V4	Novaseq 6000 PE150	NCBI PRJNA913457
S_007329994	Subject_008	Batch 1	Cohort I	Shijiazhuang	Female	50	30.38	No	Yes	Before	428.006	LE	V4	Novaseq 6000 PE150	NCBI PRJNA913457
S_088652598	Subject_008	Batch 1	Cohort I	Shijiazhuang	Female	50	30.38	No	Yes	After	428.451	LE	V4	Novaseq 6000 PE150	NCBI PRJNA913457
S_007604823	Subject_009	Batch 1	Cohort I	Shijiazhuang	Female	51	25.3	Yes	No	Before	315.534	HE	V4	Novaseq 6000 PE150	NCBI PRJNA913457
S_089160208	Subject_009	Batch 1	Cohort I	Shijiazhuang	Female	51	25.3	Yes	No	After	379.491	HE	V4	Novaseq 6000 PE150	NCBI PRJNA913457
S_008089799	Subject_010	Batch 1	Cohort I	Shijiazhuang	Female	50	24.98	No	Yes	Before	413.024	LE	V4	Novaseq 6000 PE150	NCBI PRJNA913457
S_018865141	Subject_010	Batch 1	Cohort I	Shijiazhuang	Female	50	24.98	No	Yes	After	436.478	LE	V4	Novaseq 6000 PE150	NCBI PRJNA913457
S_008090168	Subject_011	Batch 1	Cohort I	Shijiazhuang	Female	60	29.97	No	Yes	Before	334.746	HE	V4	Novaseq 6000 PE150	NCBI PRJNA913457
S_072904850	Subject_011	Batch 1	Cohort I	Shijiazhuang	Female	60	29.97	No	Yes	After	440.392	HE	V4	Novaseq 6000 PE150	NCBI PRJNA913457
S_009602675	Subject_012	Batch 1	Cohort I	Shijiazhuang	Female	53	31.25	No	No	Before	283.355	HE	V4	Novaseq 6000 PE150	NCBI PRJNA913457
S_033485045	Subject_012	Batch 1	Cohort I	Shijiazhuang	Female	53	31.25	No	No	After	392.314	HE	V4	Novaseq 6000 PE150	NCBI PRJNA913457
S_010126291	Subject_013	Batch 1	Cohort I	Shijiazhuang	Female	41	22.4	Yes	Yes	Before	343.569	HE	V4	Novaseq 6000 PE150	NCBI PRJNA913457
S_021967906	Subject_013	Batch 1	Cohort I	Shijiazhuang	Female	41	22.4	Yes	Yes	After	400.217	HE	V4	Novaseq 6000 PE150	NCBI PRJNA913457
S_010252657	Subject_014	Batch 1	Cohort I	Shijiazhuang	Female	55	29.1	No	Yes	Before	441.946	LE	V4	Novaseq 6000 PE150	NCBI PRJNA913457
S_055743514	Subject_014	Batch 1	Cohort I	Shijiazhuang	Female	55	29.1	No	Yes	After	415.985	LE	V4	Novaseq 6000 PE150	NCBI PRJNA913457
S_011587540	Subject_015	Batch 1	Cohort I	Shijiazhuang	Female	40	27.73	Yes	Yes	Before	474.833	LE	V4	Novaseq 6000 PE150	NCBI PRJNA913457
S_055219165	Subject_015	Batch 1	Cohort I	Shijiazhuang	Female	40	27.73	Yes	Yes	After	501.693	LE	V4	Novaseq 6000 PE150	NCBI PRJNA913457
S_012345311	Subject_016	Batch 1	Cohort I	Shijiazhuang	Female	35	23.44	Yes	No	Before	429.892	LE	V4	Novaseq 6000 PE150	NCBI PRJNA913457
S_047749785	Subject_016	Batch 1	Cohort I	Shijiazhuang	Female	35	23.44	Yes	No	After	447.904	LE	V4	Novaseq 6000 PE150	NCBI PRJNA913457
S_015912908	Subject_017	Batch 1	Cohort I	Shijiazhuang	Female	36	20.7	Yes	Yes	Before	393.245	HE	V4	Novaseq 6000 PE150	NCBI PRJNA913457
S_020750393	Subject_017	Batch 1	Cohort I	Shijiazhuang	Female	36	20.7	Yes	Yes	After	439.411	HE	V4	Novaseq 6000 PE150	NCBI PRJNA913457
S_016793821	Subject_018	Batch 1	Cohort I	Shijiazhuang	Female	57	22.65	No	Yes	Before	277.089	HE	V4	Novaseq 6000 PE150	NCBI PRJNA913457
S_020521533	Subject_018	Batch 1	Cohort I	Shijiazhuang	Female	57	22.65	No	Yes	After	323.458	HE	V4	Novaseq 6000 PE150	NCBI PRJNA913457
S_016921563	Subject_019	Batch 1	Cohort I	Shijiazhuang	Female	56	27.2	No	Yes	Before	304.872	HE	V4	Novaseq 6000 PE150	NCBI PRJNA913457
S_052675542	Subject_019	Batch 1	Cohort I	Shijiazhuang	Female	56	27.2	No	Yes	After	430.073	HE	V4	Novaseq 6000 PE150	NCBI PRJNA913457
S_017522598	Subject_020	Batch 1	Cohort I	Shijiazhuang	Female	52	26.6	Yes	Yes	Before	427.591	LE	V4	Novaseq 6000 PE150	NCBI PRJNA913457
S_097692282	Subject_020	Batch 1	Cohort I	Shijiazhuang	Female	52	26.6	Yes	Yes	After	442.751	LE	V4	Novaseq 6000 PE150	NCBI PRJNA913457
S_019777998	Subject_021	Batch 1	Cohort I	Shijiazhuang	Female	58	24.9	No	Yes	Before	340.827	HE	V4	Novaseq 6000 PE150	NCBI PRJNA913457
S_031996744	Subject_021	Batch 1	Cohort I	Shijiazhuang	Female	58	24.9	No	Yes	After	445.583	HE	V4	Novaseq 6000 PE150	NCBI PRJNA913457
S_022308204	Subject_022	Batch 1	Cohort I	Shijiazhuang	Female	53	20.76	Yes	No	Before	398.069	HE	V4	Novaseq 6000 PE150	NCBI PRJNA913457
S_026930333	Subject_022	Batch 1	Cohort I	Shijiazhuang	Female	53	20.76	Yes	No	After	515.397	HE	V4	Novaseq 6000 PE150	NCBI PRJNA913457
S_022575637	Subject_023	Batch 1	Cohort I	Shijiazhuang	Male	36	32.11	No	Yes	Before	381.459	LE	V4	Novaseq 6000 PE150	NCBI PRJNA913457
S_025435654	Subject_023	Batch 1	Cohort I	Shijiazhuang	Male	36	32.11	No	Yes	After	415.996	LE	V4	Novaseq 6000 PE150	NCBI PRJNA913457
S_024757367	Subject_024	Batch 1	Cohort I	Shijiazhuang	Female	55	22.4	Yes	Yes	Before	391.352	HE	V4	Novaseq 6000 PE150	NCBI PRJNA913457
S_093976379	Subject_024	Batch 1	Cohort I	Shijiazhuang	Female	55	22.4	Yes	Yes	After	459.481	HE	V4	Novaseq 6000 PE150	NCBI PRJNA913457
S_025273426	Subject_025	Batch 1	Cohort I	Shijiazhuang	Female	53	24.56	No	No	Before	356.29	HE	V4	Novaseq 6000 PE150	NCBI PRJNA913457
S_046447525	Subject_025	Batch 1	Cohort I	Shijiazhuang	Female	53	24.56	No	No	After	439.16	HE	V4	Novaseq 6000 PE150	NCBI PRJNA913457
S_026107903	Subject_026	Batch 1	Cohort I	Shijiazhuang	Female	39	23.89	Yes	No	Before	284.963	HE	V4	Novaseq 6000 PE150	NCBI PRJNA913457
S_096152834	Subject_026	Batch 1	Cohort I	Shijiazhuang	Female	39	23.89	Yes	No	After	346.491	HE	V4	Novaseq 6000 PE150	NCBI PRJNA913457
S_021527516	Subject_027	Batch 1	Cohort I	Shijiazhuang	Female	49	20.95	Yes	No	After	504.222	HE	V4	Novaseq 6000 PE150	NCBI PRJNA913457
S_026177355	Subject_027	Batch 1	Cohort I	Shijiazhuang	Female	49	20.95	Yes	No	Before	324.367	HE	V4	Novaseq 6000 PE150	NCBI PRJNA913457
S_027428153	Subject_028	Batch 1	Cohort I	Shijiazhuang	Female	27	18.14	Yes	Yes	Before	402.795	HE	V4	Novaseq 6000 PE150	NCBI PRJNA913457
S_030302719	Subject_028	Batch 1	Cohort I	Shijiazhuang	Female	27	18.14	Yes	Yes	After	452.547	HE	V4	Novaseq 6000 PE150	NCBI PRJNA913457
S_017213802	Subject_029	Batch 1	Cohort I	Shijiazhuang	Female	38	26.35	No	No	After	485.066	HE	V4	Novaseq 6000 PE150	NCBI PRJNA913457
S_027683288	Subject_029	Batch 1	Cohort I	Shijiazhuang	Female	38	26.35	No	No	Before	429.737	HE	V4	Novaseq 6000 PE150	NCBI PRJNA913457
S_012636975	Subject_030	Batch 1	Cohort I	Shijiazhuang	Female	34	30.8	Yes	Yes	After	478.846	HE	V4	Novaseq 6000 PE150	NCBI PRJNA913457
S_028631177	Subject_030	Batch 1	Cohort I	Shijiazhuang	Female	34	30.8	Yes	Yes	Before	394.577	HE	V4	Novaseq 6000 PE150	NCBI PRJNA913457
S_029213284	Subject_031	Batch 1	Cohort I	Shijiazhuang	Female	38	20.28	No	No	Before	369.455	LE	V4	Novaseq 6000 PE150	NCBI PRJNA913457
S_095090320	Subject_031	Batch 1	Cohort I	Shijiazhuang	Female	38	20.28	No	No	After	383.333	LE	V4	Novaseq 6000 PE150	NCBI PRJNA913457
S_029338196	Subject_032	Batch 1	Cohort I	Shijiazhuang	Female	47	31	No	No	Before	240.307	LE	V4	Novaseq 6000 PE150	NCBI PRJNA913457
S_090420845	Subject_032	Batch 1	Cohort I	Shijiazhuang	Female	47	31	No	No	After	194.817	LE	V4	Novaseq 6000 PE150	NCBI PRJNA913457
S_005459616	Subject_033	Batch 1	Cohort I	Shijiazhuang	Female	57	21.3	Yes	Yes	After	552.403	HE	V4	Novaseq 6000 PE150	NCBI PRJNA913457
S_029863769	Subject_033	Batch 1	Cohort I	Shijiazhuang	Female	57	21.3	Yes	Yes	Before	467.949	HE	V4	Novaseq 6000 PE150	NCBI PRJNA913457
S_030022758	Subject_034	Batch 1	Cohort I	Shijiazhuang	Female	38	25.3	Yes	Yes	Before	425.234	LE	V4	Novaseq 6000 PE150	NCBI PRJNA913457
S_034013970	Subject_034	Batch 1	Cohort I	Shijiazhuang	Female	38	25.3	Yes	Yes	After	426.954	LE	V4	Novaseq 6000 PE150	NCBI PRJNA913457
S_030047129	Subject_035	Batch 1	Cohort I	Shijiazhuang	Female	50	24	No	Yes	Before	296.137	HE	V4	Novaseq 6000 PE150	NCBI PRJNA913457
S_094390823	Subject_035	Batch 1	Cohort I	Shijiazhuang	Female	50	24	No	Yes	After	403.798	HE	V4	Novaseq 6000 PE150	NCBI PRJNA913457
S_030322974	Subject_036	Batch 1	Cohort I	Shijiazhuang	Female	45	24.22	No	Yes	Before	290.284	HE	V4	Novaseq 6000 PE150	NCBI PRJNA913457
S_047557861	Subject_036	Batch 1	Cohort I	Shijiazhuang	Female	45	24.22	No	Yes	After	342.491	HE	V4	Novaseq 6000 PE150	NCBI PRJNA913457
S_024035770	Subject_037	Batch 1	Cohort I	Shijiazhuang	Female	46	21.48	No	No	After	368.037	LE	V4	Novaseq 6000 PE150	NCBI PRJNA913457
S_032266686	Subject_037	Batch 1	Cohort I	Shijiazhuang	Female	46	21.48	No	No	Before	344.053	LE	V4	Novaseq 6000 PE150	NCBI PRJNA913457
S_032612910	Subject_038	Batch 1	Cohort I	Shijiazhuang	Female	49	22.4	Yes	No	Before	331.17	LE	V4	Novaseq 6000 PE150	NCBI PRJNA913457
S_049017087	Subject_038	Batch 1	Cohort I	Shijiazhuang	Female	49	22.4	Yes	No	After	294.961	LE	V4	Novaseq 6000 PE150	NCBI PRJNA913457
S_032787747	Subject_039	Batch 1	Cohort I	Shijiazhuang	Female	42	24.03	No	No	Before	434.034	LE	V4	Novaseq 6000 PE150	NCBI PRJNA913457
S_042308777	Subject_039	Batch 1	Cohort I	Shijiazhuang	Female	42	24.03	No	No	After	448.065	LE	V4	Novaseq 6000 PE150	NCBI PRJNA913457
S_032836508	Subject_040	Batch 1	Cohort I	Shijiazhuang	Female	60	28.4	No	Yes	Before	379.197	HE	V4	Novaseq 6000 PE150	NCBI PRJNA913457
S_050019354	Subject_040	Batch 1	Cohort I	Shijiazhuang	Female	60	28.4	No	Yes	After	431.08	HE	V4	Novaseq 6000 PE150	NCBI PRJNA913457
S_021712766	Subject_041	Batch 1	Cohort I	Shijiazhuang	Female	51	30	No	No	After	397.291	LE	V4	Novaseq 6000 PE150	NCBI PRJNA913457
S_032908552	Subject_041	Batch 1	Cohort I	Shijiazhuang	Female	51	30	No	No	Before	374.551	LE	V4	Novaseq 6000 PE150	NCBI PRJNA913457
S_032941161	Subject_042	Batch 1	Cohort I	Shijiazhuang	Male	41	16.12	No	No	Before	420.137	HE	V4	Novaseq 6000 PE150	NCBI PRJNA913457
S_059895674	Subject_042	Batch 1	Cohort I	Shijiazhuang	Male	41	16.12	No	No	After	465.062	HE	V4	Novaseq 6000 PE150	NCBI PRJNA913457
S_032953665	Subject_043	Batch 1	Cohort I	Shijiazhuang	Female	30	23.89	No	No	Before	436.207	LE	V4	Novaseq 6000 PE150	NCBI PRJNA913457
S_035922039	Subject_043	Batch 1	Cohort I	Shijiazhuang	Female	30	23.89	No	No	After	420.916	LE	V4	Novaseq 6000 PE150	NCBI PRJNA913457
S_033244272	Subject_044	Batch 1	Cohort I	Shijiazhuang	Male	31	31.14	No	No	Before	384.156	LE	V4	Novaseq 6000 PE150	NCBI PRJNA913457
S_052206634	Subject_044	Batch 1	Cohort I	Shijiazhuang	Male	31	31.14	No	No	After	412.396	LE	V4	Novaseq 6000 PE150	NCBI PRJNA913457
S_033541742	Subject_045	Batch 1	Cohort I	Shijiazhuang	Female	29	19.6	Yes	No	Before	431.925	LE	V4	Novaseq 6000 PE150	NCBI PRJNA913457
S_071073794	Subject_045	Batch 1	Cohort I	Shijiazhuang	Female	29	19.6	Yes	No	After	457.441	LE	V4	Novaseq 6000 PE150	NCBI PRJNA913457
S_035540062	Subject_046	Batch 1	Cohort I	Shijiazhuang	Male	43	22.04	Yes	No	Before	429.5	HE	V4	Novaseq 6000 PE150	NCBI PRJNA913457
S_055540875	Subject_046	Batch 1	Cohort I	Shijiazhuang	Male	43	22.04	Yes	No	After	477.3	HE	V4	Novaseq 6000 PE150	NCBI PRJNA913457
S_037563130	Subject_047	Batch 1	Cohort I	Shijiazhuang	Female	45	21	No	No	Before	414.405	HE	V4	Novaseq 6000 PE150	NCBI PRJNA913457
S_074295080	Subject_047	Batch 1	Cohort I	Shijiazhuang	Female	45	21	No	No	After	489.406	HE	V4	Novaseq 6000 PE150	NCBI PRJNA913457
S_039487948	Subject_048	Batch 1	Cohort I	Shijiazhuang	Female	42	20.39	Yes	No	Before	372.049	LE	V4	Novaseq 6000 PE150	NCBI PRJNA913457
S_046016876	Subject_048	Batch 1	Cohort I	Shijiazhuang	Female	42	20.39	Yes	No	After	394.28	LE	V4	Novaseq 6000 PE150	NCBI PRJNA913457
S_040320695	Subject_049	Batch 1	Cohort I	Shijiazhuang	Female	52	30.49	No	Yes	Before	264.417	HE	V4	Novaseq 6000 PE150	NCBI PRJNA913457
S_056200301	Subject_049	Batch 1	Cohort I	Shijiazhuang	Female	52	30.49	No	Yes	After	361.83	HE	V4	Novaseq 6000 PE150	NCBI PRJNA913457
S_007537594	Subject_050	Batch 1	Cohort I	Shijiazhuang	Female	60	24.1	No	Yes	After	3301.27	HE	V4	Novaseq 6000 PE150	NCBI PRJNA913457
S_040891024	Subject_050	Batch 1	Cohort I	Shijiazhuang	Female	60	24.1	No	Yes	Before	454.898	HE	V4	Novaseq 6000 PE150	NCBI PRJNA913457
S_041649133	Subject_051	Batch 1	Cohort I	Shijiazhuang	Female	52	25.24	Yes	No	Before	384.928	LE	V4	Novaseq 6000 PE150	NCBI PRJNA913457
S_067796511	Subject_051	Batch 1	Cohort I	Shijiazhuang	Female	52	25.24	Yes	No	After	422.587	LE	V4	Novaseq 6000 PE150	NCBI PRJNA913457
S_017954166	Subject_052	Batch 1	Cohort I	Shijiazhuang	Female	39	23.31	No	No	After	352.967	HE	V4	Novaseq 6000 PE150	NCBI PRJNA913457
S_042771708	Subject_052	Batch 1	Cohort I	Shijiazhuang	Female	39	23.31	No	No	Before	287.874	HE	V4	Novaseq 6000 PE150	NCBI PRJNA913457
S_043043495	Subject_053	Batch 1	Cohort I	Shijiazhuang	Female	54	26.4	No	Yes	Before	393.356	LE	V4	Novaseq 6000 PE150	NCBI PRJNA913457
S_082341178	Subject_053	Batch 1	Cohort I	Shijiazhuang	Female	54	26.4	No	Yes	After	385.25	LE	V4	Novaseq 6000 PE150	NCBI PRJNA913457
S_043150097	Subject_054	Batch 1	Cohort I	Shijiazhuang	Female	40	25.48	No	No	Before	419.924	LE	V4	Novaseq 6000 PE150	NCBI PRJNA913457
S_072974917	Subject_054	Batch 1	Cohort I	Shijiazhuang	Female	40	25.48	No	No	After	449.854	LE	V4	Novaseq 6000 PE150	NCBI PRJNA913457
S_044687592	Subject_055	Batch 1	Cohort I	Shijiazhuang	Female	58	29	No	No	Before	397.076	LE	V4	Novaseq 6000 PE150	NCBI PRJNA913457
S_050371515	Subject_055	Batch 1	Cohort I	Shijiazhuang	Female	58	29	No	No	After	395.317	LE	V4	Novaseq 6000 PE150	NCBI PRJNA913457
S_044987192	Subject_056	Batch 1	Cohort I	Shijiazhuang	Female	49	22.4	Yes	No	Before	410.441	LE	V4	Novaseq 6000 PE150	NCBI PRJNA913457
S_073957978	Subject_056	Batch 1	Cohort I	Shijiazhuang	Female	49	22.4	Yes	No	After	425.406	LE	V4	Novaseq 6000 PE150	NCBI PRJNA913457
S_045795255	Subject_057	Batch 3	Cohort II	Suzhou	Female	75	25.9516	No	Yes	Before	391.3	LE	V4	Novaseq 6000 PE150	NCBI PRJNA913457
S_580153396	Subject_057	Batch 3	Cohort II	Suzhou	Female	75	25.9516	No	Yes	After	399.8	LE	V4	Novaseq 6000 PE150	NCBI PRJNA913457
S_045837807	Subject_058	Batch 3	Cohort II	Suzhou	Female	58	18.902	Yes	Yes	Before	423	HE	V4	Novaseq 6000 PE150	NCBI PRJNA913457
S_561447523	Subject_058	Batch 3	Cohort II	Suzhou	Female	58	18.902	Yes	Yes	After	492.7	HE	V4	Novaseq 6000 PE150	NCBI PRJNA913457
S_035585484	Subject_059	Batch 1	Cohort I	Shijiazhuang	Female	32	21.45	No	No	After	467.538	LE	V4	Novaseq 6000 PE150	NCBI PRJNA913457
S_046944542	Subject_059	Batch 1	Cohort I	Shijiazhuang	Female	32	21.45	No	No	Before	442.737	LE	V4	Novaseq 6000 PE150	NCBI PRJNA913457
S_047401620	Subject_060	Batch 1	Cohort I	Shijiazhuang	Female	42	21.15	No	No	Before	296.123	HE	V4	Novaseq 6000 PE150	NCBI PRJNA913457
S_092903865	Subject_060	Batch 1	Cohort I	Shijiazhuang	Female	42	21.15	No	No	After	407.138	HE	V4	Novaseq 6000 PE150	NCBI PRJNA913457
S_048610627	Subject_061	Batch 1	Cohort I	Shijiazhuang	Male	48	27	No	No	Before	428.626	HE	V4	Novaseq 6000 PE150	NCBI PRJNA913457
S_088491817	Subject_061	Batch 1	Cohort I	Shijiazhuang	Male	48	27	No	No	After	515.058	HE	V4	Novaseq 6000 PE150	NCBI PRJNA913457
S_048767201	Subject_062	Batch 1	Cohort I	Shijiazhuang	Female	51	22	Yes	Yes	Before	375.736	HE	V4	Novaseq 6000 PE150	NCBI PRJNA913457
S_069290209	Subject_062	Batch 1	Cohort I	Shijiazhuang	Female	51	22	Yes	Yes	After	440.33	HE	V4	Novaseq 6000 PE150	NCBI PRJNA913457
S_049935810	Subject_063	Batch 1	Cohort I	Shijiazhuang	Female	53	20.3	Yes	Yes	Before	344.128	HE	V4	Novaseq 6000 PE150	NCBI PRJNA913457
S_079709701	Subject_063	Batch 1	Cohort I	Shijiazhuang	Female	53	20.3	Yes	Yes	After	523.368	HE	V4	Novaseq 6000 PE150	NCBI PRJNA913457
S_050165045	Subject_064	Batch 1	Cohort I	Shijiazhuang	Female	42	24.03	Yes	No	Before	381.332	HE	V4	Novaseq 6000 PE150	NCBI PRJNA913457
S_077539011	Subject_064	Batch 1	Cohort I	Shijiazhuang	Female	42	24.03	Yes	No	After	458.266	HE	V4	Novaseq 6000 PE150	NCBI PRJNA913457
S_049176701	Subject_065	Batch 1	Cohort I	Shijiazhuang	Male	37	29.3	No	Yes	After	448.844	LE	V4	Novaseq 6000 PE150	NCBI PRJNA913457
S_050965314	Subject_065	Batch 1	Cohort I	Shijiazhuang	Male	37	29.3	No	Yes	Before	439.376	LE	V4	Novaseq 6000 PE150	NCBI PRJNA913457
S_051104142	Subject_066	Batch 1	Cohort I	Shijiazhuang	Female	60	27.14	Yes	Yes	Before	241.2	HE	V4	Novaseq 6000 PE150	NCBI PRJNA913457
S_097720517	Subject_066	Batch 1	Cohort I	Shijiazhuang	Female	60	27.14	Yes	Yes	After	659.834	HE	V4	Novaseq 6000 PE150	NCBI PRJNA913457
S_051134547	Subject_067	Batch 1	Cohort I	Shijiazhuang	Female	50	24	No	No	Before	274.428	LE	V4	Novaseq 6000 PE150	NCBI PRJNA913457
S_079728302	Subject_067	Batch 1	Cohort I	Shijiazhuang	Female	50	24	No	No	After	217.351	LE	V4	Novaseq 6000 PE150	NCBI PRJNA913457
S_036103177	Subject_068	Batch 1	Cohort I	Shijiazhuang	Female	50	26.03	No	Yes	After	610.718	HE	V4	Novaseq 6000 PE150	NCBI PRJNA913457
S_051723305	Subject_068	Batch 1	Cohort I	Shijiazhuang	Female	50	26.03	No	Yes	Before	483.974	HE	V4	Novaseq 6000 PE150	NCBI PRJNA913457
S_054162819	Subject_069	Batch 1	Cohort I	Shijiazhuang	Male	36	27.7	Yes	No	Before	411.241	HE	V4	Novaseq 6000 PE150	NCBI PRJNA913457
S_082014489	Subject_069	Batch 1	Cohort I	Shijiazhuang	Male	36	27.7	Yes	No	After	545.194	HE	V4	Novaseq 6000 PE150	NCBI PRJNA913457
S_031592195	Subject_070	Batch 1	Cohort I	Shijiazhuang	Female	52	27.34	Yes	Yes	After	440.928	HE	V4	Novaseq 6000 PE150	NCBI PRJNA913457
S_055886174	Subject_070	Batch 1	Cohort I	Shijiazhuang	Female	52	27.34	Yes	Yes	Before	319.31	HE	V4	Novaseq 6000 PE150	NCBI PRJNA913457
S_056692666	Subject_071	Batch 1	Cohort I	Shijiazhuang	Female	50	25.1	No	Yes	Before	311.875	LE	V4	Novaseq 6000 PE150	NCBI PRJNA913457
S_072836657	Subject_071	Batch 1	Cohort I	Shijiazhuang	Female	50	25.1	No	Yes	After	342.666	LE	V4	Novaseq 6000 PE150	NCBI PRJNA913457
S_005512866	Subject_072	Batch 1	Cohort I	Shijiazhuang	Female	56	26.5	No	No	After	354.444	LE	V4	Novaseq 6000 PE150	NCBI PRJNA913457
S_057154344	Subject_072	Batch 1	Cohort I	Shijiazhuang	Female	56	26.5	No	No	Before	352.496	LE	V4	Novaseq 6000 PE150	NCBI PRJNA913457
S_012925930	Subject_073	Batch 1	Cohort I	Shijiazhuang	Female	32	23.31	Yes	No	After	416.307	LE	V4	Novaseq 6000 PE150	NCBI PRJNA913457
S_057321680	Subject_073	Batch 1	Cohort I	Shijiazhuang	Female	32	23.31	Yes	No	Before	382.216	LE	V4	Novaseq 6000 PE150	NCBI PRJNA913457
S_057364844	Subject_074	Batch 1	Cohort I	Shijiazhuang	Female	46	22.03	No	No	Before	383.94	LE	V4	Novaseq 6000 PE150	NCBI PRJNA913457
S_061776130	Subject_074	Batch 1	Cohort I	Shijiazhuang	Female	46	22.03	No	No	After	382.749	LE	V4	Novaseq 6000 PE150	NCBI PRJNA913457
S_057909180	Subject_075	Batch 1	Cohort I	Shijiazhuang	Female	39	24.9	No	Yes	Before	317.985	HE	V4	Novaseq 6000 PE150	NCBI PRJNA913457
S_078273920	Subject_075	Batch 1	Cohort I	Shijiazhuang	Female	39	24.9	No	Yes	After	403.574	HE	V4	Novaseq 6000 PE150	NCBI PRJNA913457
S_058153191	Subject_076	Batch 1	Cohort I	Shijiazhuang	Female	36	18	No	No	Before	317.666	LE	V4	Novaseq 6000 PE150	NCBI PRJNA913457
S_076529862	Subject_076	Batch 1	Cohort I	Shijiazhuang	Female	36	18	No	No	After	337.322	LE	V4	Novaseq 6000 PE150	NCBI PRJNA913457
S_058893191	Subject_077	Batch 1	Cohort I	Shijiazhuang	Male	57	20.05	No	Yes	Before	484.046	LE	V4	Novaseq 6000 PE150	NCBI PRJNA913457
S_077459124	Subject_077	Batch 1	Cohort I	Shijiazhuang	Male	57	20.05	No	Yes	After	442.415	LE	V4	Novaseq 6000 PE150	NCBI PRJNA913457
S_060332840	Subject_078	Batch 1	Cohort I	Shijiazhuang	Female	52	22.46	Yes	No	Before	219.196	HE	V4	Novaseq 6000 PE150	NCBI PRJNA913457
S_073903641	Subject_078	Batch 1	Cohort I	Shijiazhuang	Female	52	22.46	Yes	No	After	324.728	HE	V4	Novaseq 6000 PE150	NCBI PRJNA913457
S_002167943	Subject_079	Batch 1	Cohort I	Shijiazhuang	Female	52	20.8	No	No	After	390.723	LE	V4	Novaseq 6000 PE150	NCBI PRJNA913457
S_060714292	Subject_079	Batch 1	Cohort I	Shijiazhuang	Female	52	20.8	No	No	Before	392.374	LE	V4	Novaseq 6000 PE150	NCBI PRJNA913457
S_024415980	Subject_080	Batch 1	Cohort I	Shijiazhuang	Male	69	23.87	No	No	After	362.842	HE	V4	Novaseq 6000 PE150	NCBI PRJNA913457
S_061086828	Subject_080	Batch 1	Cohort I	Shijiazhuang	Male	69	23.87	No	No	Before	314.309	HE	V4	Novaseq 6000 PE150	NCBI PRJNA913457
S_062878784	Subject_081	Batch 1	Cohort I	Shijiazhuang	Female	46	27.2	No	No	Before	420.895	LE	V4	Novaseq 6000 PE150	NCBI PRJNA913457
S_081833027	Subject_081	Batch 1	Cohort I	Shijiazhuang	Female	46	27.2	No	No	After	413.884	LE	V4	Novaseq 6000 PE150	NCBI PRJNA913457
S_063386775	Subject_082	Batch 3	Cohort II	Suzhou	Male	70	24.2215	No	Yes	Before	364.5	HE	V4	Novaseq 6000 PE150	NCBI PRJNA913457
S_551351105	Subject_082	Batch 3	Cohort II	Suzhou	Male	70	24.2215	No	Yes	After	408.2	HE	V4	Novaseq 6000 PE150	NCBI PRJNA913457
S_056569178	Subject_083	Batch 1	Cohort I	Shijiazhuang	Female	50	25	No	No	After	490.127	LE	V4	Novaseq 6000 PE150	NCBI PRJNA913457
S_063467099	Subject_083	Batch 1	Cohort I	Shijiazhuang	Female	50	25	No	No	Before	461.286	LE	V4	Novaseq 6000 PE150	NCBI PRJNA913457
S_045370361	Subject_084	Batch 1	Cohort I	Shijiazhuang	Female	43	21	Yes	Yes	After	487.628	HE	V4	Novaseq 6000 PE150	NCBI PRJNA913457
S_064466347	Subject_084	Batch 1	Cohort I	Shijiazhuang	Female	43	21	Yes	Yes	Before	423.583	HE	V4	Novaseq 6000 PE150	NCBI PRJNA913457
S_064884520	Subject_085	Batch 1	Cohort I	Shijiazhuang	Male	33	23.66	No	No	Before	360.922	LE	V4	Novaseq 6000 PE150	NCBI PRJNA913457
S_083762391	Subject_085	Batch 1	Cohort I	Shijiazhuang	Male	33	23.66	No	No	After	391.441	LE	V4	Novaseq 6000 PE150	NCBI PRJNA913457
S_065189350	Subject_086	Batch 1	Cohort I	Shijiazhuang	Female	39	22.94	No	No	Before	376.556	LE	V4	Novaseq 6000 PE150	NCBI PRJNA913457
S_074707597	Subject_086	Batch 1	Cohort I	Shijiazhuang	Female	39	22.94	No	No	After	387.74	LE	V4	Novaseq 6000 PE150	NCBI PRJNA913457
S_065203664	Subject_087	Batch 1	Cohort I	Shijiazhuang	Female	58	23.9	Yes	Yes	Before	401.742	LE	V4	Novaseq 6000 PE150	NCBI PRJNA913457
S_073929639	Subject_087	Batch 1	Cohort I	Shijiazhuang	Female	58	23.9	Yes	Yes	After	436.557	LE	V4	Novaseq 6000 PE150	NCBI PRJNA913457
S_030448234	Subject_088	Batch 1	Cohort I	Shijiazhuang	Female	35	23.3	No	No	After	316.815	LE	V4	Novaseq 6000 PE150	NCBI PRJNA913457
S_065344095	Subject_088	Batch 1	Cohort I	Shijiazhuang	Female	35	23.3	No	No	Before	366.433	LE	V4	Novaseq 6000 PE150	NCBI PRJNA913457
S_059513194	Subject_089	Batch 1	Cohort I	Shijiazhuang	Female	50	27.34	Yes	No	After	442.377	HE	V4	Novaseq 6000 PE150	NCBI PRJNA913457
S_065937286	Subject_089	Batch 1	Cohort I	Shijiazhuang	Female	50	27.34	Yes	No	Before	376.702	HE	V4	Novaseq 6000 PE150	NCBI PRJNA913457
S_066017751	Subject_090	Batch 1	Cohort I	Shijiazhuang	Female	50	24.44	Yes	Yes	Before	331.071	HE	V4	Novaseq 6000 PE150	NCBI PRJNA913457
S_071374493	Subject_090	Batch 1	Cohort I	Shijiazhuang	Female	50	24.44	Yes	Yes	After	591.556	HE	V4	Novaseq 6000 PE150	NCBI PRJNA913457
S_036236380	Subject_091	Batch 1	Cohort I	Shijiazhuang	Male	30	29.3	No	No	After	407.459	HE	V4	Novaseq 6000 PE150	NCBI PRJNA913457
S_067498876	Subject_091	Batch 1	Cohort I	Shijiazhuang	Male	30	29.3	No	No	Before	349.941	HE	V4	Novaseq 6000 PE150	NCBI PRJNA913457
S_003766407	Subject_092	Batch 1	Cohort I	Shijiazhuang	Female	44	26	No	No	After	389.706	LE	V4	Novaseq 6000 PE150	NCBI PRJNA913457
S_067821104	Subject_092	Batch 1	Cohort I	Shijiazhuang	Female	44	26	No	No	Before	360.2	LE	V4	Novaseq 6000 PE150	NCBI PRJNA913457
S_016332136	Subject_093	Batch 1	Cohort I	Shijiazhuang	Female	59	26.4	No	No	After	427.856	HE	V4	Novaseq 6000 PE150	NCBI PRJNA913457
S_068003316	Subject_093	Batch 1	Cohort I	Shijiazhuang	Female	59	26.4	No	No	Before	364.603	HE	V4	Novaseq 6000 PE150	NCBI PRJNA913457
S_069254788	Subject_094	Batch 1	Cohort I	Shijiazhuang	Female	37	22.03	Yes	No	Before	407.64	HE	V4	Novaseq 6000 PE150	NCBI PRJNA913457
S_099786431	Subject_094	Batch 1	Cohort I	Shijiazhuang	Female	37	22.03	Yes	No	After	495.644	HE	V4	Novaseq 6000 PE150	NCBI PRJNA913457
S_026663124	Subject_095	Batch 1	Cohort I	Shijiazhuang	Female	37	26.2	Yes	No	After	394.177	LE	V4	Novaseq 6000 PE150	NCBI PRJNA913457
S_069908662	Subject_095	Batch 1	Cohort I	Shijiazhuang	Female	37	26.2	Yes	No	Before	362.545	LE	V4	Novaseq 6000 PE150	NCBI PRJNA913457
S_071352062	Subject_096	Batch 1	Cohort I	Shijiazhuang	Female	48	25.4	No	No	Before	332.797	LE	V4	Novaseq 6000 PE150	NCBI PRJNA913457
S_079056663	Subject_096	Batch 1	Cohort I	Shijiazhuang	Female	48	25.4	No	No	After	346.084	LE	V4	Novaseq 6000 PE150	NCBI PRJNA913457
S_012542511	Subject_097	Batch 1	Cohort I	Shijiazhuang	Female	44	22	Yes	No	After	601.454	HE	V4	Novaseq 6000 PE150	NCBI PRJNA913457
S_071821147	Subject_097	Batch 1	Cohort I	Shijiazhuang	Female	44	22	Yes	No	Before	445.33	HE	V4	Novaseq 6000 PE150	NCBI PRJNA913457
S_072088842	Subject_098	Batch 1	Cohort I	Shijiazhuang	Female	35	22.03	No	No	Before	314.981	HE	V4	Novaseq 6000 PE150	NCBI PRJNA913457
S_095746752	Subject_098	Batch 1	Cohort I	Shijiazhuang	Female	35	22.03	No	No	After	458.657	HE	V4	Novaseq 6000 PE150	NCBI PRJNA913457
S_060378913	Subject_099	Batch 1	Cohort I	Shijiazhuang	Female	30	21.3	No	Yes	After	449.559	LE	V4	Novaseq 6000 PE150	NCBI PRJNA913457
S_072140080	Subject_099	Batch 1	Cohort I	Shijiazhuang	Female	30	21.3	No	Yes	Before	465.571	LE	V4	Novaseq 6000 PE150	NCBI PRJNA913457
S_015596315	Subject_100	Batch 1	Cohort I	Shijiazhuang	Female	59	24.5	No	Yes	After	476.636	HE	V4	Novaseq 6000 PE150	NCBI PRJNA913457
S_073327333	Subject_100	Batch 1	Cohort I	Shijiazhuang	Female	59	24.5	No	Yes	Before	415.948	HE	V4	Novaseq 6000 PE150	NCBI PRJNA913457
S_033289102	Subject_101	Batch 1	Cohort I	Shijiazhuang	Female	49	22.05	No	No	After	378.341	HE	V4	Novaseq 6000 PE150	NCBI PRJNA913457
S_073528885	Subject_101	Batch 1	Cohort I	Shijiazhuang	Female	49	22.05	No	No	Before	289.221	HE	V4	Novaseq 6000 PE150	NCBI PRJNA913457
S_060977004	Subject_102	Batch 1	Cohort I	Shijiazhuang	Female	53	28	No	No	After	413.803	LE	V4	Novaseq 6000 PE150	NCBI PRJNA913457
S_074881264	Subject_102	Batch 1	Cohort I	Shijiazhuang	Female	53	28	No	No	Before	538.542	LE	V4	Novaseq 6000 PE150	NCBI PRJNA913457
S_062477703	Subject_103	Batch 1	Cohort I	Shijiazhuang	Female	51	23.2	No	Yes	After	419.431	HE	V4	Novaseq 6000 PE150	NCBI PRJNA913457
S_075109454	Subject_103	Batch 1	Cohort I	Shijiazhuang	Female	51	23.2	No	Yes	Before	372.349	HE	V4	Novaseq 6000 PE150	NCBI PRJNA913457
S_076922336	Subject_104	Batch 1	Cohort I	Shijiazhuang	Female	33	25.2	Yes	No	Before	396.448	LE	V4	Novaseq 6000 PE150	NCBI PRJNA913457
S_097721995	Subject_104	Batch 1	Cohort I	Shijiazhuang	Female	33	25.2	Yes	No	After	373.466	LE	V4	Novaseq 6000 PE150	NCBI PRJNA913457
S_072484708	Subject_105	Batch 1	Cohort I	Shijiazhuang	Female	49	22	No	No	After	348.593	LE	V4	Novaseq 6000 PE150	NCBI PRJNA913457
S_077350794	Subject_105	Batch 1	Cohort I	Shijiazhuang	Female	49	22	No	No	Before	323.923	LE	V4	Novaseq 6000 PE150	NCBI PRJNA913457
S_051088088	Subject_106	Batch 1	Cohort I	Shijiazhuang	Female	50	23	No	No	After	308.622	LE	V4	Novaseq 6000 PE150	NCBI PRJNA913457
S_078732858	Subject_106	Batch 1	Cohort I	Shijiazhuang	Female	50	23	No	No	Before	351.906	LE	V4	Novaseq 6000 PE150	NCBI PRJNA913457
S_011337969	Subject_107	Batch 1	Cohort I	Shijiazhuang	Female	41	29.3	No	Yes	After	452.01	HE	V4	Novaseq 6000 PE150	NCBI PRJNA913457
S_079250497	Subject_107	Batch 1	Cohort I	Shijiazhuang	Female	41	29.3	No	Yes	Before	391.2	HE	V4	Novaseq 6000 PE150	NCBI PRJNA913457
S_079895591	Subject_108	Batch 1	Cohort I	Shijiazhuang	Female	52	25.4	No	No	Before	284.812	HE	V4	Novaseq 6000 PE150	NCBI PRJNA913457
S_083751761	Subject_108	Batch 1	Cohort I	Shijiazhuang	Female	52	25.4	No	No	After	453.337	HE	V4	Novaseq 6000 PE150	NCBI PRJNA913457
S_080503641	Subject_109	Batch 1	Cohort I	Shijiazhuang	Female	57	24.65	No	Yes	Before	417.067	HE	V4	Novaseq 6000 PE150	NCBI PRJNA913457
S_084302735	Subject_109	Batch 1	Cohort I	Shijiazhuang	Female	57	24.65	No	Yes	After	463.867	HE	V4	Novaseq 6000 PE150	NCBI PRJNA913457
S_027007284	Subject_110	Batch 1	Cohort I	Shijiazhuang	Female	52	26.95	No	No	After	420.455	HE	V4	Novaseq 6000 PE150	NCBI PRJNA913457
S_080715512	Subject_110	Batch 1	Cohort I	Shijiazhuang	Female	52	26.95	No	No	Before	356.511	HE	V4	Novaseq 6000 PE150	NCBI PRJNA913457
S_037324726	Subject_111	Batch 1	Cohort I	Shijiazhuang	Female	57	29.1	Yes	No	After	470.709	HE	V4	Novaseq 6000 PE150	NCBI PRJNA913457
S_081646897	Subject_111	Batch 1	Cohort I	Shijiazhuang	Female	57	29.1	Yes	No	Before	400.3	HE	V4	Novaseq 6000 PE150	NCBI PRJNA913457
S_083457796	Subject_112	Batch 1	Cohort I	Shijiazhuang	Female	44	23.4	No	No	Before	346.711	HE	V4	Novaseq 6000 PE150	NCBI PRJNA913457
S_084779119	Subject_112	Batch 1	Cohort I	Shijiazhuang	Female	44	23.4	No	No	After	391.838	HE	V4	Novaseq 6000 PE150	NCBI PRJNA913457
S_083835139	Subject_113	Batch 1	Cohort I	Shijiazhuang	Female	47	19.5	No	Yes	Before	418.466	LE	V4	Novaseq 6000 PE150	NCBI PRJNA913457
S_091120184	Subject_113	Batch 1	Cohort I	Shijiazhuang	Female	47	19.5	No	Yes	After	428.319	LE	V4	Novaseq 6000 PE150	NCBI PRJNA913457
S_085895393	Subject_114	Batch 1	Cohort I	Shijiazhuang	Female	59	27.34	Yes	No	Before	418.103	HE	V4	Novaseq 6000 PE150	NCBI PRJNA913457
S_098172415	Subject_114	Batch 1	Cohort I	Shijiazhuang	Female	59	27.34	Yes	No	After	473.433	HE	V4	Novaseq 6000 PE150	NCBI PRJNA913457
S_082202855	Subject_115	Batch 1	Cohort I	Shijiazhuang	Female	56	24	Yes	Yes	After	434.091	HE	V4	Novaseq 6000 PE150	NCBI PRJNA913457
S_086055396	Subject_115	Batch 1	Cohort I	Shijiazhuang	Female	56	24	Yes	Yes	Before	379.504	HE	V4	Novaseq 6000 PE150	NCBI PRJNA913457
S_044778386	Subject_116	Batch 1	Cohort I	Shijiazhuang	Female	58	26.39	No	No	After	344.273	HE	V4	Novaseq 6000 PE150	NCBI PRJNA913457
S_086066806	Subject_116	Batch 1	Cohort I	Shijiazhuang	Female	58	26.39	No	No	Before	199.96	HE	V4	Novaseq 6000 PE150	NCBI PRJNA913457
S_039911631	Subject_117	Batch 1	Cohort I	Shijiazhuang	Female	50	23.4	Yes	Yes	After	433.328	HE	V4	Novaseq 6000 PE150	NCBI PRJNA913457
S_088624727	Subject_117	Batch 1	Cohort I	Shijiazhuang	Female	50	23.4	Yes	Yes	Before	208.588	HE	V4	Novaseq 6000 PE150	NCBI PRJNA913457
S_045136503	Subject_118	Batch 1	Cohort I	Shijiazhuang	Female	47	22	No	No	After	476.111	HE	V4	Novaseq 6000 PE150	NCBI PRJNA913457
S_088744021	Subject_118	Batch 1	Cohort I	Shijiazhuang	Female	47	22	No	No	Before	379.659	HE	V4	Novaseq 6000 PE150	NCBI PRJNA913457
S_043450122	Subject_119	Batch 1	Cohort I	Shijiazhuang	Female	44	23.43	No	No	After	547.157	HE	V4	Novaseq 6000 PE150	NCBI PRJNA913457
S_089205589	Subject_119	Batch 1	Cohort I	Shijiazhuang	Female	44	23.43	No	No	Before	379.234	HE	V4	Novaseq 6000 PE150	NCBI PRJNA913457
S_089764037	Subject_120	Batch 1	Cohort I	Shijiazhuang	Female	53	26.56	No	No	After	402.684	HE	V4	Novaseq 6000 PE150	NCBI PRJNA913457
S_090460890	Subject_120	Batch 1	Cohort I	Shijiazhuang	Female	53	26.56	No	No	Before	316.726	HE	V4	Novaseq 6000 PE150	NCBI PRJNA913457
S_014865922	Subject_121	Batch 1	Cohort I	Shijiazhuang	Female	51	27.01	Yes	Yes	After	389.657	HE	V4	Novaseq 6000 PE150	NCBI PRJNA913457
S_090822509	Subject_121	Batch 1	Cohort I	Shijiazhuang	Female	51	27.01	Yes	Yes	Before	352.634	HE	V4	Novaseq 6000 PE150	NCBI PRJNA913457
S_023758159	Subject_122	Batch 1	Cohort I	Shijiazhuang	Male	50	22.8	No	No	After	477.5	HE	V4	Novaseq 6000 PE150	NCBI PRJNA913457
S_090920055	Subject_122	Batch 1	Cohort I	Shijiazhuang	Male	50	22.8	No	No	Before	362.1	HE	V4	Novaseq 6000 PE150	NCBI PRJNA913457
S_029331613	Subject_123	Batch 1	Cohort I	Shijiazhuang	Female	59	26.04	No	Yes	After	326.803	LE	V4	Novaseq 6000 PE150	NCBI PRJNA913457
S_091222578	Subject_123	Batch 1	Cohort I	Shijiazhuang	Female	59	26.04	No	Yes	Before	310.443	LE	V4	Novaseq 6000 PE150	NCBI PRJNA913457
S_091399619	Subject_124	Batch 1	Cohort I	Shijiazhuang	Male	50	25.4	Yes	No	Before	497.224	LE	V4	Novaseq 6000 PE150	NCBI PRJNA913457
S_094187656	Subject_124	Batch 1	Cohort I	Shijiazhuang	Male	50	25.4	Yes	No	After	520.768	LE	V4	Novaseq 6000 PE150	NCBI PRJNA913457
S_092749964	Subject_125	Batch 1	Cohort I	Shijiazhuang	Female	46	22.67	No	No	Before	348.881	HE	V4	Novaseq 6000 PE150	NCBI PRJNA913457
S_095767290	Subject_125	Batch 1	Cohort I	Shijiazhuang	Female	46	22.67	No	No	After	479.027	HE	V4	Novaseq 6000 PE150	NCBI PRJNA913457
S_086381123	Subject_126	Batch 1	Cohort I	Shijiazhuang	Female	60	27	No	No	After	317.372	LE	V4	Novaseq 6000 PE150	NCBI PRJNA913457
S_093717154	Subject_126	Batch 1	Cohort I	Shijiazhuang	Female	60	27	No	No	Before	325.299	LE	V4	Novaseq 6000 PE150	NCBI PRJNA913457
S_060913632	Subject_127	Batch 1	Cohort I	Shijiazhuang	Female	67	24.91	No	Yes	After	319.162	HE	V4	Novaseq 6000 PE150	NCBI PRJNA913457
S_094618707	Subject_127	Batch 1	Cohort I	Shijiazhuang	Female	67	24.91	No	Yes	Before	289.84	HE	V4	Novaseq 6000 PE150	NCBI PRJNA913457
S_025506873	Subject_128	Batch 1	Cohort I	Shijiazhuang	Female	53	21.64	Yes	Yes	After	302.811	LE	V4	Novaseq 6000 PE150	NCBI PRJNA913457
S_096822091	Subject_128	Batch 1	Cohort I	Shijiazhuang	Female	53	21.64	Yes	Yes	Before	457.56	LE	V4	Novaseq 6000 PE150	NCBI PRJNA913457
S_036428661	Subject_129	Batch 1	Cohort I	Shijiazhuang	Female	50	26.7	No	No	After	333.059	HE	V4	Novaseq 6000 PE150	NCBI PRJNA913457
S_097093864	Subject_129	Batch 1	Cohort I	Shijiazhuang	Female	50	26.7	No	No	Before	243.883	HE	V4	Novaseq 6000 PE150	NCBI PRJNA913457
S_029965658	Subject_130	Batch 1	Cohort I	Shijiazhuang	Female	55	24.46	No	Yes	After	420.663	HE	V4	Novaseq 6000 PE150	NCBI PRJNA913457
S_099218281	Subject_130	Batch 1	Cohort I	Shijiazhuang	Female	55	24.46	No	Yes	Before	380.445	HE	V4	Novaseq 6000 PE150	NCBI PRJNA913457
S_007165133	Subject_131	Batch 1	Cohort I	Shijiazhuang	Female	54	19.1	Yes	Yes	After	457.814	HE	V4	Novaseq 6000 PE150	NCBI PRJNA913457
S_099236238	Subject_131	Batch 1	Cohort I	Shijiazhuang	Female	54	19.1	Yes	Yes	Before	353.54	HE	V4	Novaseq 6000 PE150	NCBI PRJNA913457
S_073176047	Subject_132	Batch 1	Cohort I	Shijiazhuang	Female	43	21	No	No	After	348.311	LE	V4	Novaseq 6000 PE150	NCBI PRJNA913457
S_099427737	Subject_132	Batch 1	Cohort I	Shijiazhuang	Female	43	21	No	No	Before	336.771	LE	V4	Novaseq 6000 PE150	NCBI PRJNA913457
S_504397121	Subject_133	Batch 2	Cohort I	Shijiazhuang	Female	48	25.3906	No	No	Before	408.4	HE	V4	Novaseq 6000 PE150	NCBI PRJNA913457
S_547835649	Subject_133	Batch 2	Cohort I	Shijiazhuang	Female	48	25.3906	No	No	After	606.967	HE	V4	Novaseq 6000 PE150	NCBI PRJNA913457
S_505947975	Subject_134	Batch 2	Cohort I	Shijiazhuang	Female	56	25.6544	Yes	No	Before	302.7	HE	V4	Novaseq 6000 PE150	NCBI PRJNA913457
S_563641860	Subject_134	Batch 2	Cohort I	Shijiazhuang	Female	56	25.6544	Yes	No	After	465.552	HE	V4	Novaseq 6000 PE150	NCBI PRJNA913457
S_506570376	Subject_135	Batch 2	Cohort I	Shijiazhuang	Male	65	30.4218	No	Yes	Before	404.7	HE	V4	Novaseq 6000 PE150	NCBI PRJNA913457
S_574023329	Subject_135	Batch 2	Cohort I	Shijiazhuang	Male	65	30.4218	No	Yes	After	583.854	HE	V4	Novaseq 6000 PE150	NCBI PRJNA913457
S_506583051	Subject_136	Batch 2	Cohort I	Shijiazhuang	Female	29	23.0469	No	Yes	Before	393.1	HE	V4	Novaseq 6000 PE150	NCBI PRJNA913457
S_518238322	Subject_136	Batch 2	Cohort I	Shijiazhuang	Female	29	23.0469	No	Yes	After	462.332	HE	V4	Novaseq 6000 PE150	NCBI PRJNA913457
S_507206404	Subject_137	Batch 3	Cohort II	Suzhou	Male	71	22.9854	No	No	After	422.5	HE	V4	Novaseq 6000 PE150	NCBI PRJNA913457
S_508247844	Subject_137	Batch 3	Cohort II	Suzhou	Male	71	22.9854	No	No	Before	356.3	HE	V4	Novaseq 6000 PE150	NCBI PRJNA913457
S_023268925	Subject_138	Batch 1	Cohort I	Shijiazhuang	Female	43	25.32	Yes	No	After	351.637	LE	V4	Novaseq 6000 PE150	NCBI PRJNA913457
S_509384389	Subject_138	Batch 1	Cohort I	Shijiazhuang	Female	43	25.32	Yes	No	Before	366.749	LE	V4	Novaseq 6000 PE150	NCBI PRJNA913457
S_085989835	Subject_139	Batch 1	Cohort I	Shijiazhuang	Female	58	24.44	Yes	Yes	After	523.986	LE	V4	Novaseq 6000 PE150	NCBI PRJNA913457
S_510871307	Subject_139	Batch 1	Cohort I	Shijiazhuang	Female	58	24.44	Yes	Yes	Before	510.479	LE	V4	Novaseq 6000 PE150	NCBI PRJNA913457
S_510944923	Subject_140	Batch 3	Cohort II	Suzhou	Female	55	23.2434	Yes	Yes	Before	449.5	LE	V4	Novaseq 6000 PE150	NCBI PRJNA913457
S_563237699	Subject_140	Batch 3	Cohort II	Suzhou	Female	55	23.2434	Yes	Yes	After	454.7	LE	V4	Novaseq 6000 PE150	NCBI PRJNA913457
S_511282983	Subject_141	Batch 2	Cohort I	Shijiazhuang	Female	51	23.4236	Yes	Yes	Before	279.2	HE	V4	Novaseq 6000 PE150	NCBI PRJNA913457
S_563562106	Subject_141	Batch 2	Cohort I	Shijiazhuang	Female	51	23.4236	Yes	Yes	After	405.917	HE	V4	Novaseq 6000 PE150	NCBI PRJNA913457
S_512245262	Subject_142	Batch 2	Cohort I	Shijiazhuang	Female	52	26.0375	Yes	No	Before	394.2	HE	V4	Novaseq 6000 PE150	NCBI PRJNA913457
S_542269318	Subject_142	Batch 2	Cohort I	Shijiazhuang	Female	52	26.0375	Yes	No	After	607.846	HE	V4	Novaseq 6000 PE150	NCBI PRJNA913457
S_513687059	Subject_143	Batch 2	Cohort I	Shijiazhuang	Female	62	30.4832	Yes	Yes	Before	339.7	LE	V4	Novaseq 6000 PE150	NCBI PRJNA913457
S_576966496	Subject_143	Batch 2	Cohort I	Shijiazhuang	Female	62	30.4832	Yes	Yes	After	359.2	LE	V4	Novaseq 6000 PE150	NCBI PRJNA913457
S_514102646	Subject_144	Batch 2	Cohort I	Shijiazhuang	Female	47	21.2585	No	No	Before	365	LE	V4	Novaseq 6000 PE150	NCBI PRJNA913457
S_559091204	Subject_144	Batch 2	Cohort I	Shijiazhuang	Female	47	21.2585	No	No	After	395.95	LE	V4	Novaseq 6000 PE150	NCBI PRJNA913457
S_507776438	Subject_145	Batch 2	Cohort I	Shijiazhuang	Female	55	24.9135	No	No	After	441.86	HE	V4	Novaseq 6000 PE150	NCBI PRJNA913457
S_515700716	Subject_145	Batch 2	Cohort I	Shijiazhuang	Female	55	24.9135	No	No	Before	385.2	HE	V4	Novaseq 6000 PE150	NCBI PRJNA913457
S_517113797	Subject_146	Batch 2	Cohort I	Shijiazhuang	Female	52	27.4714	Yes	No	Before	327.1	HE	V4	Novaseq 6000 PE150	NCBI PRJNA913457
S_539874328	Subject_146	Batch 2	Cohort I	Shijiazhuang	Female	52	27.4714	Yes	No	After	379.994	HE	V4	Novaseq 6000 PE150	NCBI PRJNA913457
S_509456068	Subject_147	Batch 2	Cohort I	Shijiazhuang	Female	50	27.0993	Yes	No	After	486.164	HE	V4	Novaseq 6000 PE150	NCBI PRJNA913457
S_517819851	Subject_147	Batch 2	Cohort I	Shijiazhuang	Female	50	27.0993	Yes	No	Before	365.6	HE	V4	Novaseq 6000 PE150	NCBI PRJNA913457
S_522210596	Subject_148	Batch 2	Cohort I	Shijiazhuang	Female	60	23.4375	Yes	Yes	Before	284.2	HE	V4	Novaseq 6000 PE150	NCBI PRJNA913457
S_537483892	Subject_148	Batch 2	Cohort I	Shijiazhuang	Female	60	23.4375	Yes	Yes	After	440.948	HE	V4	Novaseq 6000 PE150	NCBI PRJNA913457
S_010874225	Subject_149	Batch 1	Cohort I	Shijiazhuang	Female	55	22.01	No	Yes	After	443.476	HE	V4	Novaseq 6000 PE150	NCBI PRJNA913457
S_523117030	Subject_149	Batch 1	Cohort I	Shijiazhuang	Female	55	22.01	No	Yes	Before	287.011	HE	V4	Novaseq 6000 PE150	NCBI PRJNA913457
S_524629582	Subject_150	Batch 2	Cohort I	Shijiazhuang	Female	48	26.5625	Yes	No	Before	381	HE	V4	Novaseq 6000 PE150	NCBI PRJNA913457
S_531628097	Subject_150	Batch 2	Cohort I	Shijiazhuang	Female	48	26.5625	Yes	No	After	503.011	HE	V4	Novaseq 6000 PE150	NCBI PRJNA913457
S_525348769	Subject_151	Batch 2	Cohort I	Shijiazhuang	Female	50	22.8624	Yes	No	Before	318.9	HE	V4	Novaseq 6000 PE150	NCBI PRJNA913457
S_552045315	Subject_151	Batch 2	Cohort I	Shijiazhuang	Female	50	22.8624	Yes	No	After	365.093	HE	V4	Novaseq 6000 PE150	NCBI PRJNA913457
S_525684228	Subject_152	Batch 3	Cohort II	Suzhou	Female	57	24.3418	Yes	No	Before	342.3	HE	V4	Novaseq 6000 PE150	NCBI PRJNA913457
S_547144553	Subject_152	Batch 3	Cohort II	Suzhou	Female	57	24.3418	Yes	No	After	492.1	HE	V4	Novaseq 6000 PE150	NCBI PRJNA913457
S_020366896	Subject_153	Batch 1	Cohort I	Shijiazhuang	Female	50	23.62	Yes	Yes	After	376.541	HE	V4	Novaseq 6000 PE150	NCBI PRJNA913457
S_525896505	Subject_153	Batch 1	Cohort I	Shijiazhuang	Female	50	23.62	Yes	Yes	Before	313.427	HE	V4	Novaseq 6000 PE150	NCBI PRJNA913457
S_526481715	Subject_154	Batch 2	Cohort I	Shijiazhuang	Female	50	27.5482	No	No	Before	391.6	HE	V4	Novaseq 6000 PE150	NCBI PRJNA913457
S_550248180	Subject_154	Batch 2	Cohort I	Shijiazhuang	Female	50	27.5482	No	No	After	470.3	HE	V4	Novaseq 6000 PE150	NCBI PRJNA913457
S_527373148	Subject_155	Batch 2	Cohort I	Shijiazhuang	Female	54	24.6094	No	No	Before	226.8	HE	V4	Novaseq 6000 PE150	NCBI PRJNA913457
S_537758500	Subject_155	Batch 2	Cohort I	Shijiazhuang	Female	54	24.6094	No	No	After	334.17	HE	V4	Novaseq 6000 PE150	NCBI PRJNA913457
S_061731144	Subject_156	Batch 1	Cohort I	Shijiazhuang	Female	49	23.67	No	Yes	After	408.931	LE	V4	Novaseq 6000 PE150	NCBI PRJNA913457
S_531979433	Subject_156	Batch 1	Cohort I	Shijiazhuang	Female	49	23.67	No	Yes	Before	416.939	LE	V4	Novaseq 6000 PE150	NCBI PRJNA913457
S_029143204	Subject_157	Batch 1	Cohort I	Shijiazhuang	Female	36	21.87	No	No	After	357.506	LE	V4	Novaseq 6000 PE150	NCBI PRJNA913457
S_533818069	Subject_157	Batch 1	Cohort I	Shijiazhuang	Female	36	21.87	No	No	Before	355.994	LE	V4	Novaseq 6000 PE150	NCBI PRJNA913457
S_535918828	Subject_158	Batch 2	Cohort I	Shijiazhuang	Male	48	23.1405	No	No	Before	425.8	HE	V4	Novaseq 6000 PE150	NCBI PRJNA913457
S_595583624	Subject_158	Batch 2	Cohort I	Shijiazhuang	Male	48	23.1405	No	No	After	684.686	HE	V4	Novaseq 6000 PE150	NCBI PRJNA913457
S_034889346	Subject_159	Batch 1	Cohort I	Shijiazhuang	Female	53	26.3	No	No	After	444.304	HE	V4	Novaseq 6000 PE150	NCBI PRJNA913457
S_537591421	Subject_159	Batch 1	Cohort I	Shijiazhuang	Female	53	26.3	No	No	Before	326.09	HE	V4	Novaseq 6000 PE150	NCBI PRJNA913457
S_004775488	Subject_160	Batch 1	Cohort I	Shijiazhuang	Female	63	22.45	No	No	After	393.58	LE	V4	Novaseq 6000 PE150	NCBI PRJNA913457
S_540574391	Subject_160	Batch 1	Cohort I	Shijiazhuang	Female	63	22.45	No	No	Before	458.672	LE	V4	Novaseq 6000 PE150	NCBI PRJNA913457
S_502594171	Subject_161	Batch 2	Cohort I	Shijiazhuang	Female	49	23.4375	Yes	No	After	433.481	LE	V4	Novaseq 6000 PE150	NCBI PRJNA913457
S_541056362	Subject_161	Batch 2	Cohort I	Shijiazhuang	Female	49	23.4375	Yes	No	Before	412.4	LE	V4	Novaseq 6000 PE150	NCBI PRJNA913457
S_050784590	Subject_162	Batch 1	Cohort I	Shijiazhuang	Female	40	23.3	Yes	No	After	326.106	LE	V4	Novaseq 6000 PE150	NCBI PRJNA913457
S_542058816	Subject_162	Batch 1	Cohort I	Shijiazhuang	Female	40	23.3	Yes	No	Before	311.433	LE	V4	Novaseq 6000 PE150	NCBI PRJNA913457
S_514858981	Subject_163	Batch 2	Cohort I	Shijiazhuang	Female	39	25.6489	Yes	No	After	498.561	LE	V4	Novaseq 6000 PE150	NCBI PRJNA913457
S_544624160	Subject_163	Batch 2	Cohort I	Shijiazhuang	Female	39	25.6489	Yes	No	Before	461.6	LE	V4	Novaseq 6000 PE150	NCBI PRJNA913457
S_034306896	Subject_164	Batch 1	Cohort I	Shijiazhuang	Female	49	27.34	No	Yes	After	359.265	LE	V4	Novaseq 6000 PE150	NCBI PRJNA913457
S_545133376	Subject_164	Batch 1	Cohort I	Shijiazhuang	Female	49	27.34	No	Yes	Before	385.629	LE	V4	Novaseq 6000 PE150	NCBI PRJNA913457
S_546266959	Subject_165	Batch 2	Cohort I	Shijiazhuang	Female	50	25.6745	Yes	Yes	Before	356.7	HE	V4	Novaseq 6000 PE150	NCBI PRJNA913457
S_555498376	Subject_165	Batch 2	Cohort I	Shijiazhuang	Female	50	25.6745	Yes	Yes	After	469.274	HE	V4	Novaseq 6000 PE150	NCBI PRJNA913457
S_091396107	Subject_166	Batch 1	Cohort I	Shijiazhuang	Female	39	23.73	No	Yes	After	270.048	LE	V4	Novaseq 6000 PE150	NCBI PRJNA913457
S_549411085	Subject_166	Batch 1	Cohort I	Shijiazhuang	Female	39	23.73	No	Yes	Before	313.966	LE	V4	Novaseq 6000 PE150	NCBI PRJNA913457
S_077272712	Subject_167	Batch 1	Cohort I	Shijiazhuang	Female	42	25.39	Yes	No	After	340.644	LE	V4	Novaseq 6000 PE150	NCBI PRJNA913457
S_549618998	Subject_167	Batch 1	Cohort I	Shijiazhuang	Female	42	25.39	Yes	No	Before	349.12	LE	V4	Novaseq 6000 PE150	NCBI PRJNA913457
S_524759729	Subject_168	Batch 2	Cohort I	Shijiazhuang	Female	42	21.0938	No	No	After	472.153	HE	V4	Novaseq 6000 PE150	NCBI PRJNA913457
S_550893714	Subject_168	Batch 2	Cohort I	Shijiazhuang	Female	42	21.0938	No	No	Before	310.4	HE	V4	Novaseq 6000 PE150	NCBI PRJNA913457
S_552841172	Subject_169	Batch 2	Cohort I	Shijiazhuang	Male	62	21.4844	Yes	No	Before	321.9	HE	V4	Novaseq 6000 PE150	NCBI PRJNA913457
S_565154514	Subject_169	Batch 2	Cohort I	Shijiazhuang	Male	62	21.4844	Yes	No	After	560.78	HE	V4	Novaseq 6000 PE150	NCBI PRJNA913457
S_056708209	Subject_170	Batch 1	Cohort I	Shijiazhuang	Female	46	24	No	No	After	410.823	HE	V4	Novaseq 6000 PE150	NCBI PRJNA913457
S_553283780	Subject_170	Batch 1	Cohort I	Shijiazhuang	Female	46	24	No	No	Before	360.203	HE	V4	Novaseq 6000 PE150	NCBI PRJNA913457
S_064284965	Subject_171	Batch 1	Cohort I	Shijiazhuang	Female	57	23.04	Yes	No	After	382.276	LE	V4	Novaseq 6000 PE150	NCBI PRJNA913457
S_556792208	Subject_171	Batch 1	Cohort I	Shijiazhuang	Female	57	23.04	Yes	No	Before	377.162	LE	V4	Novaseq 6000 PE150	NCBI PRJNA913457
S_512683333	Subject_172	Batch 2	Cohort I	Shijiazhuang	Female	34	20.7031	No	Yes	After	447.77	LE	V4	Novaseq 6000 PE150	NCBI PRJNA913457
S_557607560	Subject_172	Batch 2	Cohort I	Shijiazhuang	Female	34	20.7031	No	Yes	Before	426.2	LE	V4	Novaseq 6000 PE150	NCBI PRJNA913457
S_559920472	Subject_173	Batch 2	Cohort I	Shijiazhuang	Female	54	23.4375	Yes	No	Before	272.1	HE	V4	Novaseq 6000 PE150	NCBI PRJNA913457
S_591397293	Subject_173	Batch 2	Cohort I	Shijiazhuang	Female	54	23.4375	Yes	No	After	424.196	HE	V4	Novaseq 6000 PE150	NCBI PRJNA913457
S_563414282	Subject_174	Batch 2	Cohort I	Shijiazhuang	Female	58	27.4714	Yes	No	Before	244.9	HE	V4	Novaseq 6000 PE150	NCBI PRJNA913457
S_588545650	Subject_174	Batch 2	Cohort I	Shijiazhuang	Female	58	27.4714	Yes	No	After	278.529	HE	V4	Novaseq 6000 PE150	NCBI PRJNA913457
S_562706042	Subject_175	Batch 2	Cohort I	Shijiazhuang	Female	57	21.299	No	Yes	After	444.162	HE	V4	Novaseq 6000 PE150	NCBI PRJNA913457
S_565426682	Subject_175	Batch 2	Cohort I	Shijiazhuang	Female	57	21.299	No	Yes	Before	393.1	HE	V4	Novaseq 6000 PE150	NCBI PRJNA913457
S_015228670	Subject_176	Batch 1	Cohort I	Shijiazhuang	Female	59	23	No	No	After	592.299	HE	V4	Novaseq 6000 PE150	NCBI PRJNA913457
S_566257820	Subject_176	Batch 1	Cohort I	Shijiazhuang	Female	59	23	No	No	Before	465.16	HE	V4	Novaseq 6000 PE150	NCBI PRJNA913457
S_565145574	Subject_177	Batch 2	Cohort I	Shijiazhuang	Female	52	28.0404	Yes	Yes	After	425.6	HE	V4	Novaseq 6000 PE150	NCBI PRJNA913457
S_567594070	Subject_177	Batch 2	Cohort I	Shijiazhuang	Female	52	28.0404	Yes	Yes	Before	369.8	HE	V4	Novaseq 6000 PE150	NCBI PRJNA913457
S_084407404	Subject_178	Batch 1	Cohort I	Shijiazhuang	Female	59	24.24	No	No	After	386.344	LE	V4	Novaseq 6000 PE150	NCBI PRJNA913457
S_569293106	Subject_178	Batch 1	Cohort I	Shijiazhuang	Female	59	24.24	No	No	Before	358.532	LE	V4	Novaseq 6000 PE150	NCBI PRJNA913457
S_543833702	Subject_179	Batch 2	Cohort I	Shijiazhuang	Female	60	22.6562	No	Yes	After	483.27	LE	V4	Novaseq 6000 PE150	NCBI PRJNA913457
S_569636962	Subject_179	Batch 2	Cohort I	Shijiazhuang	Female	60	22.6562	No	Yes	Before	448.6	LE	V4	Novaseq 6000 PE150	NCBI PRJNA913457
S_506417956	Subject_180	Batch 2	Cohort I	Shijiazhuang	Female	40	25.3906	Yes	No	After	549.7	HE	V4	Novaseq 6000 PE150	NCBI PRJNA913457
S_570820817	Subject_180	Batch 2	Cohort I	Shijiazhuang	Female	40	25.3906	Yes	No	Before	426.3	HE	V4	Novaseq 6000 PE150	NCBI PRJNA913457
S_504001712	Subject_181	Batch 2	Cohort I	Shijiazhuang	Female	48	27.3438	Yes	Yes	After	381.25	HE	V4	Novaseq 6000 PE150	NCBI PRJNA913457
S_574586463	Subject_181	Batch 2	Cohort I	Shijiazhuang	Female	48	27.3438	Yes	Yes	Before	306.3	HE	V4	Novaseq 6000 PE150	NCBI PRJNA913457
S_567810494	Subject_182	Batch 2	Cohort I	Shijiazhuang	Female	57	21.4844	No	Yes	After	398.541	LE	V4	Novaseq 6000 PE150	NCBI PRJNA913457
S_576929798	Subject_182	Batch 2	Cohort I	Shijiazhuang	Female	57	21.4844	No	Yes	Before	367.2	LE	V4	Novaseq 6000 PE150	NCBI PRJNA913457
S_555039194	Subject_183	Batch 2	Cohort I	Shijiazhuang	Female	47	24.6904	Yes	Yes	After	329.195	HE	V4	Novaseq 6000 PE150	NCBI PRJNA913457
S_577684137	Subject_183	Batch 2	Cohort I	Shijiazhuang	Female	47	24.6904	Yes	Yes	Before	295.6	HE	V4	Novaseq 6000 PE150	NCBI PRJNA913457
S_001858458	Subject_184	Batch 1	Cohort I	Shijiazhuang	Female	51	21	No	No	After	307.585	LE	V4	Novaseq 6000 PE150	NCBI PRJNA913457
S_577907241	Subject_184	Batch 1	Cohort I	Shijiazhuang	Female	51	21	No	No	Before	297.964	LE	V4	Novaseq 6000 PE150	NCBI PRJNA913457
S_043897485	Subject_185	Batch 1	Cohort I	Shijiazhuang	Female	25	19.11	Yes	No	After	408.298	LE	V4	Novaseq 6000 PE150	NCBI PRJNA913457
S_578376156	Subject_185	Batch 1	Cohort I	Shijiazhuang	Female	25	19.11	Yes	No	Before	379.908	LE	V4	Novaseq 6000 PE150	NCBI PRJNA913457
S_062242385	Subject_186	Batch 1	Cohort I	Shijiazhuang	Female	52	22	Yes	No	After	310.61	LE	V4	Novaseq 6000 PE150	NCBI PRJNA913457
S_579201168	Subject_186	Batch 1	Cohort I	Shijiazhuang	Female	52	22	Yes	No	Before	359.589	LE	V4	Novaseq 6000 PE150	NCBI PRJNA913457
S_037614936	Subject_187	Batch 1	Cohort I	Shijiazhuang	Female	59	24.57	Yes	Yes	After	431.28	HE	V4	Novaseq 6000 PE150	NCBI PRJNA913457
S_580435530	Subject_187	Batch 1	Cohort I	Shijiazhuang	Female	59	24.57	Yes	Yes	Before	346.686	HE	V4	Novaseq 6000 PE150	NCBI PRJNA913457
S_099284692	Subject_188	Batch 1	Cohort I	Shijiazhuang	Male	59	21.79	No	Yes	After	378.527	LE	V4	Novaseq 6000 PE150	NCBI PRJNA913457
S_580620784	Subject_188	Batch 1	Cohort I	Shijiazhuang	Male	59	21.79	No	Yes	Before	398.571	LE	V4	Novaseq 6000 PE150	NCBI PRJNA913457
S_058488358	Subject_189	Batch 1	Cohort I	Shijiazhuang	Female	49	22.8	No	Yes	After	290.899	LE	V4	Novaseq 6000 PE150	NCBI PRJNA913457
S_581361545	Subject_189	Batch 1	Cohort I	Shijiazhuang	Female	49	22.8	No	Yes	Before	294.218	LE	V4	Novaseq 6000 PE150	NCBI PRJNA913457
S_540329113	Subject_190	Batch 2	Cohort I	Shijiazhuang	Female	36	23.4375	Yes	No	After	408.211	HE	V4	Novaseq 6000 PE150	NCBI PRJNA913457
S_581822289	Subject_190	Batch 2	Cohort I	Shijiazhuang	Female	36	23.4375	Yes	No	Before	310.9	HE	V4	Novaseq 6000 PE150	NCBI PRJNA913457
S_525446326	Subject_191	Batch 2	Cohort I	Shijiazhuang	Female	32	21.83	No	No	After	486.111	HE	V4	Novaseq 6000 PE150	NCBI PRJNA913457
S_583465661	Subject_191	Batch 2	Cohort I	Shijiazhuang	Female	32	21.83	No	No	Before	387.5	HE	V4	Novaseq 6000 PE150	NCBI PRJNA913457
S_583807027	Subject_192	Batch 2	Cohort I	Shijiazhuang	Female	57	24.0346	Yes	Yes	Before	204.5	HE	V4	Novaseq 6000 PE150	NCBI PRJNA913457
S_594132620	Subject_192	Batch 2	Cohort I	Shijiazhuang	Female	57	24.0346	Yes	Yes	After	416.83	HE	V4	Novaseq 6000 PE150	NCBI PRJNA913457
S_019842392	Subject_193	Batch 1	Cohort I	Shijiazhuang	Female	55	21.78	Yes	No	After	344.734	HE	V4	Novaseq 6000 PE150	NCBI PRJNA913457
S_583829134	Subject_193	Batch 1	Cohort I	Shijiazhuang	Female	55	21.78	Yes	No	Before	276.262	HE	V4	Novaseq 6000 PE150	NCBI PRJNA913457
S_545158025	Subject_194	Batch 2	Cohort I	Shijiazhuang	Female	46	23.4375	No	No	After	381.237	LE	V4	Novaseq 6000 PE150	NCBI PRJNA913457
S_584271283	Subject_194	Batch 2	Cohort I	Shijiazhuang	Female	46	23.4375	No	No	Before	360.6	LE	V4	Novaseq 6000 PE150	NCBI PRJNA913457
S_052646207	Subject_195	Batch 1	Cohort I	Shijiazhuang	Female	59	27.68	Yes	Yes	After	461.204	HE	V4	Novaseq 6000 PE150	NCBI PRJNA913457
S_586000307	Subject_195	Batch 1	Cohort I	Shijiazhuang	Female	59	27.68	Yes	Yes	Before	389.261	HE	V4	Novaseq 6000 PE150	NCBI PRJNA913457
S_588877212	Subject_196	Batch 2	Cohort I	Shijiazhuang	Female	51	24.2424	Yes	No	Before	254.8	HE	V4	Novaseq 6000 PE150	NCBI PRJNA913457
S_597725422	Subject_196	Batch 2	Cohort I	Shijiazhuang	Female	51	24.2424	Yes	No	After	412.253	HE	V4	Novaseq 6000 PE150	NCBI PRJNA913457
S_534557238	Subject_197	Batch 2	Cohort I	Shijiazhuang	Female	49	19.8791	Yes	No	After	435.339	HE	V4	Novaseq 6000 PE150	NCBI PRJNA913457
S_589179971	Subject_197	Batch 2	Cohort I	Shijiazhuang	Female	49	19.8791	Yes	No	Before	364.1	HE	V4	Novaseq 6000 PE150	NCBI PRJNA913457
S_039560753	Subject_198	Batch 1	Cohort I	Shijiazhuang	Female	42	25.39	Yes	Yes	After	310.125	LE	V4	Novaseq 6000 PE150	NCBI PRJNA913457
S_589284628	Subject_198	Batch 1	Cohort I	Shijiazhuang	Female	42	25.39	Yes	Yes	Before	326.5	LE	V4	Novaseq 6000 PE150	NCBI PRJNA913457
S_572797924	Subject_199	Batch 2	Cohort I	Shijiazhuang	Male	49	24.0346	Yes	No	After	843	HE	V4	Novaseq 6000 PE150	NCBI PRJNA913457
S_589660690	Subject_199	Batch 2	Cohort I	Shijiazhuang	Male	49	24.0346	Yes	No	Before	489.8	HE	V4	Novaseq 6000 PE150	NCBI PRJNA913457
S_523456073	Subject_200	Batch 2	Cohort I	Shijiazhuang	Female	44	25.9516	No	Yes	After	498.565	HE	V4	Novaseq 6000 PE150	NCBI PRJNA913457
S_590220422	Subject_200	Batch 2	Cohort I	Shijiazhuang	Female	44	25.9516	No	Yes	Before	349.6	HE	V4	Novaseq 6000 PE150	NCBI PRJNA913457
S_513666378	Subject_201	Batch 2	Cohort I	Shijiazhuang	Female	40	24.8047	No	No	After	298.496	HE	V4	Novaseq 6000 PE150	NCBI PRJNA913457
S_590377370	Subject_201	Batch 2	Cohort I	Shijiazhuang	Female	40	24.8047	No	No	Before	268.1	HE	V4	Novaseq 6000 PE150	NCBI PRJNA913457
S_515373298	Subject_202	Batch 2	Cohort I	Shijiazhuang	Male	49	24.4444	No	No	After	386.468	LE	V4	Novaseq 6000 PE150	NCBI PRJNA913457
S_596887290	Subject_202	Batch 2	Cohort I	Shijiazhuang	Male	49	24.4444	No	No	Before	354.9	LE	V4	Novaseq 6000 PE150	NCBI PRJNA913457
S_564206690	Subject_203	Batch 2	Cohort I	Shijiazhuang	Female	49	28.125	No	No	After	557.875	HE	V4	Novaseq 6000 PE150	NCBI PRJNA913457
S_597820305	Subject_203	Batch 2	Cohort I	Shijiazhuang	Female	49	28.125	No	No	Before	432.5	HE	V4	Novaseq 6000 PE150	NCBI PRJNA913457
S_581559784	Subject_204	Batch 3	Cohort II	Suzhou	Female	54	21.3593	No	No	After	441.9	LE	V4	Novaseq 6000 PE150	NCBI PRJNA913457
S_598663606	Subject_204	Batch 3	Cohort II	Suzhou	Female	54	21.3593	No	No	Before	434	LE	V4	Novaseq 6000 PE150	NCBI PRJNA913457
S_092334025	Subject_205	Batch 1	Cohort I	Shijiazhuang	Male	49	22.49	Yes	No	After	457.881	LE	V4	Novaseq 6000 PE150	NCBI PRJNA913457
S_599291811	Subject_205	Batch 1	Cohort I	Shijiazhuang	Male	49	22.49	Yes	No	Before	466.349	LE	V4	Novaseq 6000 PE150	NCBI PRJNA913457
S_066299577	Subject_206	Batch 1	Cohort I	Shijiazhuang	Female	30	35.16	Yes	No	After	462.197	LE	V4	Novaseq 6000 PE150	NCBI PRJNA913457
S_599475332	Subject_206	Batch 1	Cohort I	Shijiazhuang	Female	30	35.16	Yes	No	Before	440.455	LE	V4	Novaseq 6000 PE150	NCBI PRJNA913457
