# Supplementary material for: Gut microbiome predicts selenium supplementation efficiency across different Chinese adult cohorts using hybrid modeling and feature refining
Source: Front Microbiol. 2023 Oct 17;14:1291010. doi: 10.3389/fmicb.2023.1291010 (PMC10616252; doi:10.3389/fmicb.2023.1291010)
Supplement: Supplementary file 3 [file Table_3.XLSX]

## Sheet: Sheet1
Table S2. Parameters of XGBoost model
Parameter	Description	Value
n_estimators	The largest number of trees generated is also the largest number of iterations.	5
max_depth	The maximum depth of the tree.	2
min_child_weight	Minimum sum of instance weight (hessian) needed in a child.	3
subsample	The subsample ratio of training instances.	0.4
learning_rate	Step size/learning rate.	0.5
