# Supplementary material for: Gut microbiome predicts selenium supplementation efficiency across different Chinese adult cohorts using hybrid modeling and feature refining
Source: Front Microbiol. 2023 Oct 17;14:1291010. doi: 10.3389/fmicb.2023.1291010 (PMC10616252; doi:10.3389/fmicb.2023.1291010)
Supplement: Supplementary file 4 [file Table_4.XLSX]

## Sheet: Sheet1
Table S3. One-hot coding details
Host_Variable	Description	Coding
Gender	Gender was divided into two categories as Male and Female.	(1, 0), (0, 1)
Age	Age was divided into three categories as Young (≤35), Middle (36 - 59) and Old (≥60).	(1, 0, 0), (0, 1, 0), (0, 0, 1)
BMI	BMI= weight (kg)/ Height (m)², it was divided into three categories as Low (<18.5), Middle (18.5 - 23.9), and High (≥24).	(1, 0, 0), (0, 1, 0), (0, 0, 1)
Probiotics intake	Probiotics was divided into two categories as Yes (Supplement with probiotics) and No (No probiotics).	(1, 0), (0, 1)
Disease	Disease was divided into two categories as Yes (Have at least one disease) and No (No disease).	(1, 0), (0, 1)
